# Supplementary material for: The Quandary of DNA-Based Treatment Assessment in De Novo Metastatic Prostate Cancer in the Era of Precision Oncology
Source: J Pers Med. 2021 Apr 22;11(5):330. doi: 10.3390/jpm11050330 (PMC8143497; doi:10.3390/jpm11050330)
Supplement: Supplementary file 1 [file jpm-11-00330-s001.zip]

Archive with 2 entries (2 files):
- jpm-1161439-supplementary/PCa_Case_Report_Proof_20210422_Supp.pdf
- jpm-1161439-supplementary/PCa_Case_Report_Proof_SuppTable.xlsx
